# Supplementary material for: Laboratory animal welfare and human attitudes: A cross-sectional survey on heterospecific play or “rat tickling”
Source: PLoS One. 2019 Aug 14;14(8):e0220580. doi: 10.1371/journal.pone.0220580 (PMC6693744; doi:10.1371/journal.pone.0220580)
Supplement: S1 Table — The question scale, question text, response options, and coded response values of the survey given to laboratory animal personnel. (XLSX) [file pone.0220580.s001.xlsx]

## Sheet: Sheet1
Scale	Question	Responses & [Coded Value]
Demographics	What is your age?	Any value
	What is your gender?	Male; Female; Transgender Man; Transgender Female; Nonbinary; Other; Prefer Not to Answer
	How would you describe yourself? (Choose one or more from the following groups)	NativeAmerican; Asian; Black; Pacific Islander; White; Other
	What is the highest degree or level of school you have completed? (If you're currently enrolled in school, please indicate the highest degree you have received.)	Less than a High School Diploma; High School Degree or equivalent; Some College, No Degree; Associate Or Techical Degree Bachelor's Degree; Graduate or Professional Degree
Current Work	Where do you currently work with laboratory animals?	US; Canada; Other
	What is your current role in working with laboratory animals?	Undergraduate; Animal Care or Laboratory Technician; Veterinary Technician; Graduate Student; Animal Facility or Laboratory Manager; Post-doctoral Researcher; Principle Investigator; Laboratory Animal Veterinarian; Other Animal Care Staff; Other Research Staff; Other
	What type of institution do you currently work with?	University, College or Medical School; Contract Research Organization; Non-profit Organization; Other
	What is the primary, broad type of research that you conduct?	Basic; Applied; Regulatory; Product; Education; Other
	How many years have you worked with laboratory animals? Slide the light gray bar to the appropriate number of years. Note: Work is defined broadly, this may include hands-on work such as changing cages or running procedures or hands-off work such as running a lab or research studies.	Any value
	Approximately how many hours per week do you work with laboratory animals? Slide the light gray bar to the appropriate number of hours. Note: Work is defined broadly, this may include hands-on work such as changing cages or running procedures or hands-off work such as running a lab or research studies.	Any value
	During an average work week, for each type of laboratory animal, please indicate the approximate percentage of time you spend working with laboratory rats. Percentage should include all possible work hours. Note: Work is defined broadly, this may include hands-on work such as changing cages or running procedures or hands-off work such as running a lab or research studies	Any value
Enrichment	How much influence or control do you have over the type or amount of enrichment that is used with the laboratory animals you work with?	None [1] A little [2] Some [3] A lot [4] Complete [5]
	I wish I could provide more enrichment to my animals than I currently do.	Strongly Disagree [1] Disagree [2] Somewhat Disagree [3] Neither Agree nor Disagree [4] Somewhat Agree [5] Agree [6] Strongly Agree [7]
Rat Tickling Use	In the past year, how often were the following enrichments provided to the laboratory rats you work with? - Rat tickling	Never [1] Sometimes [2} About half the time [3] Most of the time [4] Always [5] Unknown [missing]
Rat Tickling Familiarity	How familiar are you with rat tickling?	Unfamiliar [1] A little familiar [2] Somewhat familiar [3] Very familiar [4]
Rat Tickling Method	Which picture most accurately represents how the laboratory rats in your care are tickled?	DorsalPin; Dorsal; Pin; DoubleHands; Stroking; NotPictured; Unsure
Theory of Planned Behavior (TBP) Qualitative	What factors or circumstances, if any, make it difficult or impossible for you to provide rat tickling to laboratory rats?	Free response
	What do you believe are the advantages, if any, to providing rat tickling to laboratory rats?	Free response
	What factors or circumstances, if any, would make it easier or enable you to provide rat tickling to laboratory rats?	Free response
TBP - Behavioral Beliefs	If I provide rat tickling to laboratory rats:
	I will feel like I am doing something positive for the rats	Extremely Unlikely [1] Unlikley [2] Somewhat Unlikley [3] Neither Likely nor Unlikely [4] Somewhat Likely [5] Likely [6] Extremely Likely [7]
	I will enjoy my job more
	My mood will improve
	Rat health will be improved
	Rat welfare will be improved
	Rats will be easier to handle
	Scientific results will be more valid
TBP - Contral Belief Strength	Providing rat tickling to laboratory rats will take a lot of time.	Strongly Disagree [1] Disagree [2] Somewhat Disagree [3] Neither Agree nor Disagree [4] Somewhat Agree [5] Agree [6] Strongly Agree [7]
	A lot of training is required to provide rat tickling to laboratory rats.
	Providing rat tickling to laboratory rats requires a lot of money.
	Providing rat tickling to laboratory rats requires official approval from others.
TBP - Intention	I intend to provide rat tickling for my laboratory rats in the next year.	Strongly Disagree [1] Disagree [2] Somewhat Disagree [3] Neither Agree nor Disagree [4] Somewhat Agree [5] Agree [6] Strongly Agree [7]
	I expect to provide rat tickling for my laboratory rats in the next year.
	I want to provide rat ticking for my laboratory rats in the next year.
TBP - Outcome Evaluation	Complete each statement based on whether it is desirable or undesirable:
	Doing something positive for the rats is...	Extremely Undesirable [-3] Undesirable [-2] Somewhat Undesirable [-1] Neither Desirable nor Undesirable [0] Somewhat Desirable [1] Desirable [2] Extremely Desirable [3]
	Improvement in my mood is...
	Enjoying my job is...
	Improving rat health is...
	Improving rat welfare is...
	Improving ease of rat handling is...
	Improving scientific results is...
TBP - Normative Beliefs	Other laboratory animal colleagues provide rat tickling to their laboratory rats.	Strongly Disagree [-3] Disagree [-2] Somewhat Disagree [-1] Neither Agree nor Disagree [0] Somewhat Agree [1] Agree [2] Strongly Agree [3]
	Accreditation staff encourage people like me to provide rat tickling to laboratory rats.
	Laboratory veterinarians think I should provide rat tickling to laboratory rats.
TBP - Attitudes	Overall, I think that providing rat tickling for my laboratory rats is:
	Bad -- Good	Bad [1] to Good [7]
	The wrong thing to do -- The right thing to do	The Wrong Thing [1] to The Right Thing [7]
	Worthless -- Useful	Worthless [1] to Useful [7]
	Harmful -- Beneficial	Harmful [1] to Beneficial [7]
TBP - Motivation to Comply	In general, how important to you are doing the following things?
	Doing what other laboratory animal colleagues do is important to me.	Not at All [1] to Very much [7]
	Doing what accreditation staff encourage me to do is important to me.
	Doing what laboratory veterinarians think I should do is important to me.
TBP - Control Belief Power	I am _________ to provide rat tickling if I have more time.	Less Likely [-3] to More Likely [3]
	I am _________ to provide rat tickling if I have enough money.
	I am _________ to provide rat tickling if I receive sufficient training.
	I am _________ to provide rat tickling if I get official approval from others.
TBP - Subjective Norms	Most people who are important to me think I should provide rat tickling to laboratory rats.	Strongly Disagree [1] Disagree [2] Somewhat Disagree [3] Neither Agree nor Disagree [4] Somewhat Agree [5] Agree [6] Strongly Agree [7]
	I feel under professional pressure to provide rat tickling to laboratory rats.
	It is expected of me that I provide rat tickling to laboratory rats.
TBP - Perceived Behavioral Control	I am confident that I could provide rat tickling for my rats.	Strongly Disagree [1] Disagree [2] Somewhat Disagree [3] Neither Agree nor Disagree [4] Somewhat Agree [5] Agree [6] Strongly Agree [7]
	The decision to provide rat tickling to laboratory rats is beyond my control.
	Whether or not I provide rat tickling to laboratory rats is completely up to me.
	Overall, for me to provide rat tickling for laboratory rats is:	Extremely Difficult [1] to Extremely Easy [7]
Rattitude	Please indicate how strongly you agree or disagree with the following statements.
	Rats are often nervous.	Strongly Disagree [1] Disagree [2] Somewhat Disagree [3] Neither Agree nor Disagree [4] Somewhat Agree [5] Agree [6] Strongly Agree [7]
	Rats are smelly.
	Rats are ugly.
	Rats do not feel pain.
	Rats are aggressive.
	Rats are curious.
	Rats are calm.
	Rats are entertaining.
	Rats are friendly.
	Rats are intelligent.
General Behaviors	Please indicate how strongly you agree or disagree with the following statements.
	I often observe the laboratory animals I work with.	Strongly Disagree [1] Disagree [2] Somewhat Disagree [3] Neither Agree nor Disagree [4] Somewhat Agree [5] Agree [6] Strongly Agree [7]
	I often pet the laboratory animals I work with.
	I often talk to the laboratory animals I work with.
	I often name the laboratory animals I work with.
