# Supplementary material for: Laboratory animal welfare and human attitudes: A cross-sectional survey on heterospecific play or “rat tickling”
Source: PLoS One. 2019 Aug 14;14(8):e0220580. doi: 10.1371/journal.pone.0220580 (PMC6693744; doi:10.1371/journal.pone.0220580)
Supplement: S2 Table — Laboratory animal personnel self-reported enrichment factors (control over enrichment and desire for an increased level of enrichment in their laboratory animals), attitudes towards laboratory rats, attitudes towards all animals in their care, and familiarity with as well as current level of rat tickling. N indicates the number of participants who completed the question and met inclusion criteria for the survey. Range indicates the lowest to highest value selected by participants, which in the case of average summary statistics was not always a whole number. (XLSX) [file pone.0220580.s002.xlsx]

## Sheet: Attitudes
	M	SD	Range	% Agree
Enrichment control (N=794)	3.19	1.06	1 to 5	-
Desire for more enrichment (N=793)	5.37579	1.43812	1 to 7	-
Positive Rattitude (N = 703)	6.14	0.64	2.8 to 7	-
Curious	6.60028	0.604683	3 to 7	99.1465
Intelligent	6.5505	0.695895	3 to 7	97.8663
Entertaining	6.27596	0.870916	1 to 7	96.0171
Friendly	6.08393	0.933736	1 to 7	93.7411
Calm	5.1963	1.11383	1 to 7	76.3869
Negative Rattitude (N = 703)	2.37	0.79	1 to 5	-
Nervous	3.89189	1.51149	1 to 7	45.2347
Smelly	3.09815	1.58888	1 to 7	26.458
Aggressive	2.13087	1.21479	1 to 7	5.9744
Don't feel pain	1.19915	0.779107	1 to 7	1.56472
Ugly	1.49929	0.876855	1 to 7	0.853485
General Behaviors (N = 694)	5.41	1.08	1.75 to 7	-
Observe	6.26513	0.955893	1 to 7	95.8213
Talk to	6.01732	1.33635	1 to 7	89.7547
Pet	5.63059	1.48957	1 to 7	82.684
Name	3.73737	2.06478	1 to 7	40.9812
Familiarity with Tickling (N = 794)	2.45	1.04	1 to 4	-
Current Use (N = 706)	1.67	0.93	1 to 5	-
