# Supplementary material for: Laboratory animal welfare and human attitudes: A cross-sectional survey on heterospecific play or “rat tickling”
Source: PLoS One. 2019 Aug 14;14(8):e0220580. doi: 10.1371/journal.pone.0220580 (PMC6693744; doi:10.1371/journal.pone.0220580)
Supplement: S3 Table — The themes relating to advantages to rat tickling as described by 611 laboratory animal personnel (number and percent) currently working with rats. Main themes are indicated in bold, sub-themes in normal text, and themes within sub-themes in italics. (XLSX) [file pone.0220580.s003.xlsx]

## Sheet: Sheet1
	Advantages	Representative quotes
Ease of Handling	371 (61%)	“easier to handle;”
		“habituate to handling interaction”
Benefit Both	182 (30%)	“positive experience for both rat and handler”
Bonding	74 (12%)	“connection, a bond”
		“[the rats] would likely develop a positive relationship with the technician.”
Benefit Handler	49 (8%)	“improves technician well-being,” “stress relief for the handler,” or “animals become more friendly to humans”
Benefit Rat	27 (4%)	“I believe… it makes them [the rats] calmer when being held”
General Rat Welfare	338 (55%)	“better welfare and quality of life”
		“makes the rats happy and calm”
Less Stress	156 (26%)	“a positive interaction to help relieve the stress of negative interaction.”
Enrichment	128 (21%)	“rat enrichment”
		“mimics natural behaviors.”
Socialization	51 (8%)	“if they are singly housed it provides them with social interaction”
Research	28 (5%)	“provide better data,”
		“it lowers their stress levels which could possibly improve experimental result”
No Benefits	34 (6%)	“none”
Unaware of Advantages	26 (4%)	“not familiar with the benefits of rat tickling”
