# Supplementary material for: Laboratory animal welfare and human attitudes: A cross-sectional survey on heterospecific play or “rat tickling”
Source: PLoS One. 2019 Aug 14;14(8):e0220580. doi: 10.1371/journal.pone.0220580 (PMC6693744; doi:10.1371/journal.pone.0220580)
Supplement: S4 Table — The themes relating to perceived control beliefs to rat tickling as described by laboratory animal personnel (number and percent) currently working with rats. Responses to two questions asking participants to indicate any factors that either make it more difficult (Barriers) or easier (Promotors) to provide rat tickling. Main themes are indicated in bold, sub-themes in normal text, and sub sub-themes in italics. (XLSX) [file pone.0220580.s004.xlsx]

## Sheet: Sheet1
	Barriers	Promotors	Representative Quotes
Time	363 (59%)	347 (57%)	“time,” “lack of time,” /
			“more time within the day”
Staffing	54 (9%)	95 (16%)	“limited staff” / “additional staff”
Number of rats	54 (9%)	16 (3%)	“the number of rats housed in our facility” / “less rats”
Consistency	10 (2%)	18 (3%)	“time to perform tickling on a regular basis”
Money	4 (1%)	9 (1%)	“funds for staffing for this cause” “The only ‘disadvantage’… is the impact to labor… costs”
Personnel	134 (22%)	204 (33%)
Buy-in	74 (12%)	105 (17%)	“perceived value [of rat tickling] by others”
Not my problem	35 (6%)	11 (2%)	“a better PI initiated enrichment”
Official approval	3 (0%)	25 (4%)	“study/PI staff approval”, “adoption by IACUCs [institutional animal care and use committees]”
Education	61 (10%)	110 (18%)
Training	44 (7%)	96 (16%)	“proper training is needed but unavailable”
Awareness	17 (3%)	16 (3%)	“not all of the staff is aware of rat tickling”
Fear of rats	4 (1%)	2 (0%)	“personnel scared of rats”
Research	135 (22%)	35 (6%)
New variable	45 (7%)	2 (0%)	“researchers do not want [rat tickling] as a variable” “[rat tickling] would alter experiment outcome.” / “understanding if [rat tickling] will affect a researcher’s model outcomes”
Rat factors	43 (7%)	1 (0%)	“rats have surgical implants that do not make this method of handling feasible.”
Research protocol	11 (2%)	21 (3%)	“having it mandated in an SOP [Standard Operating Procedure] would help.”
Short study	11 (2%)	1 (0%)	“acute studies”
Rats	54 (9%)	6 (1%)	“some rats don’t approach us” “many rats are aversive to any human touch.”
Age	13 (2%)	5 (1%)	“older rats ordered in and are unused to handling so are defensive”
Aggression	13 (2%)	1 (0%)	“some of my rats are more aggressive and do not tolerate hands in their cage,”
Individual differences	5 (1%)	0 (0%)	“some rats like it, but not all do”
Single-housed	3 (0%)	0 (0%)	“single housed rats”
Breeding status	2 (0%)	1 (0%)	“breeders may not be as willing unless exposed to tickling before they are bred which would take more time.”
Safety	30 (5%)	8 (1%)
Biosecurity	16 (3%)	6 (1%)	“maintaining bioprotection can be a challenge as you have to keep the rat in the cage.”
Harm to Personnel	13 (2%)	1 (0%)	“rats may bite” “most have zoonotic diseases (e.g., hsv, adenovirus).”
Facility Factors	4 (1%)	15 (2%)	“more space in the rooms”
Cage size	1 (0%)	4 (1%)	“larger caging or enrichment areas for laboratory personnel and animal care technicians to play with the rats”
No Barriers	29 (5%)	0 (0%)	“none”
Nothing Easier	0 (0%)	31 (5%)	“none”
