# Supplementary material for: Laboratory animal welfare and human attitudes: A cross-sectional survey on heterospecific play or “rat tickling”
Source: PLoS One. 2019 Aug 14;14(8):e0220580. doi: 10.1371/journal.pone.0220580 (PMC6693744; doi:10.1371/journal.pone.0220580)
Supplement: S5 Table — Laboratory animal personnel (N = 656) self-reported intention to provide and beliefs about rat tickling. All scales were developed from Theory of Planned Behavior protocols including beliefs about the consequences (behavioral attitudes), social and professional pressures (subjective norms), and control over (perceived behavioral control) providing rat tickling. All items measuring each construct are presented with the summary score (in bold) and individual item mean and standard deviation and Cronbach’s alpha between individual items. All scales except behavioral attitudes range from 1 to 7 where 1 = strongly disagree, 4 = neutral, and 7 = strongly agree. The behavioral attitudes measure ranges from the end points indicated in the table. ^Reverse coded *Deleted after reliability test. (XLSX) [file pone.0220580.s005.xlsx]

## Sheet: Sheet1
Direct Measurement	Score	a
Intention: I ­­­____ to provide rat tickling in the next year	4.82 ± 1.3
Want	5.28 ± 1.4	0.86
Intend	4.66 ± 1.4
Expect	4.52 ± 1.5
Behavioral Attitudes: I think providing rat tickling is ___ to __	6.11 ± 1.1
Bad to Good	6.32 ± 1.1	0.92
Harmful to Beneficial	6.11 ± 1.3
Worthless to Useful	6.02 ± 1.3
The wrong to the right thing to do	5.97 ± 1.4
Subjective Norms	3.02 ± 1.2
People who are important to me think I should provide rat tickling	3.94 ± 1.4	0.76
I feel under professional pressure to provide rat tickling	2.6 ± 1.4
It is expected of me to provide rat tickling	2.51 ± 1.4
Perceived Behavioral Control	4.38 ± 1.3
I am confident that I could provide rat tickling	5.24 ± 1.5	0.66
Overall, it is (easy to difficult) for me to provide rat tickling	4.39 ± 1.7
Providing rat tickling is completely up to me	3.54 ± 1.9
The decision to provide rat tickling is beyond my control.^*	-
