# Supplementary material for: Laboratory animal welfare and human attitudes: A cross-sectional survey on heterospecific play or “rat tickling”
Source: PLoS One. 2019 Aug 14;14(8):e0220580. doi: 10.1371/journal.pone.0220580 (PMC6693744; doi:10.1371/journal.pone.0220580)
Supplement: S6 Table — Laboratory animal personnel (N = 656) self-reported beliefs about rat tickling including beliefs about the consequences (behavioral attitudes), social and professional pressures (subjective norms); and control over (perceived behavioral control) providing rat tickling to laboratory rats. All items measuring each construct are presented with the summary (in bold) and individual item mean and standard deviation. Additionally, the association (standardized regression coefficients, β) between each indirectly and directly measured summary scale is presented. The possible range of all scores is from -21 to +21 since they are calculated by multiplying one scale running 1 to 7 and another scale from -3 to +3 (specific scales are indicated in the table on sheet 2). **p < 0.01 ***p<0.001. (XLSX) [file pone.0220580.s006.xlsx]

## Sheet: Summary
Indirect Measurement	Score	β to Direct
Behavioral Attitudes = behavioral beliefs x outcome evaluations	16.18 ± 4.7	.501***
Easier handling	17.52 ± 4.99
Improved rat welfare	17.48 ± 4.68
Something positive for the rats	17.37 ± 5.2
Improved rat health	16.39 ± 5.11
Increased job enjoyment	15.52 ± 6.03
Improved mood	14.46 ± 6.58
Improved scientific results	14.39 ± 5.76
Subjective Norms = normative beliefs x motivation to comply	-1.31 ± 6.8	0.451***
Accreditation staff	-2.55 ± 8.74
Laboratory veterinarians	-1.04 ± 9.01
Other laboratory animal colleagues	-0.3 ± 6.83
Perceived Behavioral Control = control beliefs power x control belief strength	-7.59 ± 4.8	.118**
Time	-10.44 ± 7.06
Official Approval	-10.33 ± 7.71
Training	-6.94 ± 5.96
Money	-2.62 ± 5.16

## Sheet: Item Level
Item Text for Indirect Measurement	M ± SD	Weighted Score
Behavioral Attitudes		BB x OE
BB: If I provide rat tickling to laboratory rats, rats will be easier to handle	6.32 ± 1.0
OE: Improving ease of rat handling is...	2.73 ± 0.6	17.52 ± 4.99
BB: If I provide rat tickling to laboratory rats, rat welfare will be improved	6.14 ± 1.0
OE: Improving rat welfare is...	2.80 ± 0.6	17.48 ± 4.68
BB: If I provide rat tickling to laboratory rats, I will feel like I am doing something positive for the rats	6.20 ± 1.2
OE: Doing something positive for the rats is...	2.74 ± 0.6	17.37 ± 5.2
BB: If I provide rat tickling to laboratory rats, rat health will be improved	5.85 ± 1.2
OE: Improving rat health is...	2.76 ± 0.6	16.39 ± 5.11
BB: If I provide rat tickling to laboratory rats, I will enjoy my job more	5.69 ± 1.4
OE: Enjoying my job is...	2.46 ± 0.9	15.52 ± 6.03
BB: If I provide rat tickling to laboratory rats, my mood will improve	5.68 ± 1.4
OE: Improvement in my mood is...	2.65 ± 0.8	14.46 ± 6.58
BB: If I provide rat tickling to laboratory rats, scientific results will be more valid	5.17 ± 1.5
OE: Improving scientific results is...	2.73 ± 0.7	14.39 ± 5.76
Subjective Norms		NB x MC
NB: Accreditation staff encourage people like me to provide rat tickling to laboratory rats.	-0.45 ± 1.5
MC: Doing what accreditation staff encourage me to do is important to me.	5.67 ± 1.3	-2.55 ± 8.74
NB: Laboratory veterinarians think I should provide rat tickling to laboratory rats.	-0.2 ± 1.4
MC: Doing what laboratory veterinarians think I should do is important to me.	6.03 1.2	-1.04 ± 9.01
NB: Other laboratory animal colleagues provide rat tickling to their laboratory rats.	-0.16 ± 1.5
MC: Doing what other laboratory animal colleagues do is important to me.	4.32 ± 1.6	-0.3 ± 6.83
Perceived Behavioral Control		CBS x CBP
CBS: Providing rat tickling to laboratory rats will take a lot of time.	4.85 ± 1.5
CBP: I am ________ to provide rat tickling if I have more time	-2.18 ± 1.2	-10.44 ± 7.06
CBS: Providing rat tickling to laboratory rats requires official approval from others.	4.60 ± 1.8
CBP: I am ________ to provide rat tickling if I get official approval from others	-2.13 ± 1.3	-10.33 ± 7.71
CBS: A lot of training is required to provide rat tickling to laboratory rats.	2.56 ± 1.5
CBP: I am ________ to provide rat tickling if I receive sufficient training	-1.98 ± 1.4	-6.94 ± 5.96
CBS: Providing rat tickling to laboratory rats requires a lot of money.	3.40 ± 1.5
CBP: I am ________ to provide rat tickling if I have more money	-0.90 ± 1.6	-2.62 ± 5.16
**p < 0.01 ***p<0.001
BB: Behavioral belief, OE: Outcome evaluation, NB: Normative belief, MC: Motivation to comply
CBS: Control belief strength, CBP, Control belief power
