# Supplementary material for: Laboratory animal welfare and human attitudes: A cross-sectional survey on heterospecific play or “rat tickling”
Source: PLoS One. 2019 Aug 14;14(8):e0220580. doi: 10.1371/journal.pone.0220580 (PMC6693744; doi:10.1371/journal.pone.0220580)
Supplement: S7 Table — The mean (M), standard deviation (SD) and associations (standardized regression coefficients, β) from self-report data from laboratory animal personnel about their rat tickling beliefs (using the theory of planned behavior) and familiarity, attitudes towards rats & laboratory animals, enrichment control & desire, and demographic & work factors. Dependent variables were the current level & future intention of providing rat tickling. Models were run controlling for gender, role, institution, research type, race, and highest education (none which were significant). Bold indicates a significant effect. *p < 0.05, **p < 0.001, ***p < 0.0001. (XLSX) [file pone.0220580.s007.xlsx]

## Sheet: Sheet1
	Scale	M (N=656)	SD (N=656)	Current Rat Tickling β (N=591)	Future Rat Tickling β (N=656)
Theory of Planned Behavior
Attitudes	1 to 7	6.11	1.13	0.061	0.320***
Subjective Norms	1 to 7	3.02	1.16	0.118***	0.177***
Control Beliefs	1 to 7	4.22	1.29	0.203***	0.433***
Tickling Familiarity
Familiarity with Tickling	1 to 4	2.49	1.03	0.300***	0.163***
Animal Attitudes/Behanviors
General Attitudes	1 to 7	5.41	1.08	0.108*	0.063
Positive Rattitude	1 to 7	6.15	0.62	-0.108	0.064
Negative Rattitude	1 to 7	2.36	0.78	0.065	-0.043
Enrichment
Desire for More Enrichment	1 to 7	5.35	1.45	-0.023	0.089**
Control of Enrichment	1 to 5	3.19	1.05	0.012	0
Demographic & Work Factors
Age	Any	39.8	11.28	-0.004	-0.005
Years Working	Any	34.19	12.09	0.009	-0.002
Hours of Work per Week	Any	13.57	9.84	0.003	0
% Time Work with Rats	0 to 100	26.2	23.3	-0.005	-0.014
